# Supplementary material for: Maintenance of adaptive differentiation by Wolbachia induced bidirectional cytoplasmic incompatibility: the importance of sib-mating and genetic systems
Source: BMC Evol Biol. 2009 Aug 4;9:185. doi: 10.1186/1471-2148-9-185 (PMC2738673; doi:10.1186/1471-2148-9-185)
Supplement: Additional file 1 — R package CIParasitoid for Windows XP. Package CIParasitoid for R containing the program presented here. It has been built on R 2.8.0 for Windows XP. The latest version of R along with installation instructions can be found at . [file 1471-2148-9-185-S1.zip]

Archive with 70 entries (61 files):
- CIParasitoid/
- CIParasitoid/chtml/
- CIParasitoid/chtml/CIParasitoid.chm
- CIParasitoid/CONTENTS
- CIParasitoid/DESCRIPTION
- CIParasitoid/help/
- CIParasitoid/help/AnIndex
- CIParasitoid/help/CIParasitoid-package
- CIParasitoid/help/CIParasitoidDiplo
- CIParasitoid/help/CIParasitoidFemMor
- CIParasitoid/help/CIParasitoidHaplo
- CIParasitoid/help/CIParasitoidMalDev
- CIParasitoid/help/FathSampleP
- CIParasitoid/help/frqCrV1P
- CIParasitoid/help/frqWbP
- CIParasitoid/help/MigrSample
- CIParasitoid/help/MothSampleHaplo
- CIParasitoid/help/MothSampleP
- CIParasitoid/help/NbSexIndP
- CIParasitoid/help/reproP
- CIParasitoid/help/sex
- CIParasitoid/html/
- CIParasitoid/html/00Index.html
- CIParasitoid/html/CIParasitoid-package.html
- CIParasitoid/html/CIParasitoidDiplo.html
- CIParasitoid/html/CIParasitoidFemMor.html
- CIParasitoid/html/CIParasitoidHaplo.html
- CIParasitoid/html/CIParasitoidMalDev.html
- CIParasitoid/html/FathSampleP.html
- CIParasitoid/html/frqCrV1P.html
- CIParasitoid/html/frqWbP.html
- CIParasitoid/html/MigrSample.html
- CIParasitoid/html/MothSampleHaplo.html
- CIParasitoid/html/MothSampleP.html
- CIParasitoid/html/NbSexIndP.html
- CIParasitoid/html/reproP.html
- CIParasitoid/html/sex.html
- CIParasitoid/INDEX
- CIParasitoid/latex/
- CIParasitoid/latex/CIParasitoid-package.tex
- CIParasitoid/latex/CIParasitoidDiplo.tex
- CIParasitoid/latex/CIParasitoidFemMor.tex
- CIParasitoid/latex/CIParasitoidHaplo.tex
- CIParasitoid/latex/CIParasitoidMalDev.tex
- CIParasitoid/latex/FathSampleP.tex
- CIParasitoid/latex/frqCrV1P.tex
- CIParasitoid/latex/frqWbP.tex
- CIParasitoid/latex/MigrSample.tex
- CIParasitoid/latex/MothSampleHaplo.tex
- CIParasitoid/latex/MothSampleP.tex
- CIParasitoid/latex/NbSexIndP.tex
- CIParasitoid/latex/reproP.tex
- CIParasitoid/latex/sex.tex
- CIParasitoid/man/
- CIParasitoid/man/CIParasitoid.Rd.gz
- CIParasitoid/MD5
- CIParasitoid/Meta/
- CIParasitoid/Meta/hsearch.rds
- CIParasitoid/Meta/package.rds
- CIParasitoid/Meta/Rd.rds
- CIParasitoid/R/
- CIParasitoid/R/CIParasitoid
- CIParasitoid/R/CIParasitoid.rdb
- CIParasitoid/R/CIParasitoid.rdx
- CIParasitoid/R-ex/
- CIParasitoid/R-ex/CIParasitoid-package.R
- CIParasitoid/R-ex/CIParasitoidDiplo.R
- CIParasitoid/R-ex/CIParasitoidFemMor.R
- CIParasitoid/R-ex/CIParasitoidHaplo.R
- CIParasitoid/R-ex/CIParasitoidMalDev.R
