# Supplementary material for: Maintenance of adaptive differentiation by Wolbachia induced bidirectional cytoplasmic incompatibility: the importance of sib-mating and genetic systems
Source: BMC Evol Biol. 2009 Aug 4;9:185. doi: 10.1186/1471-2148-9-185 (PMC2738673; doi:10.1186/1471-2148-9-185)
Supplement: Additional file 1 — R package CIParasitoid for Windows XP. Package CIParasitoid for R containing the program presented here. It has been built on R 2.8.0 for Windows XP. The latest version of R along with installation instructions can be found at . [file 1471-2148-9-185-S1.zip › CIParasitoid/CONTENTS]

Entry: CIParasitoid-package
Aliases: CIParasitoid
Keywords: package
Description: Simulations of Unidirectional and Bidirectional Cytoplasmic Incompatibility in parasitoid populations
URL: ../../../library/CIParasitoid/html/CIParasitoid-package.html

Entry: CIParasitoidDiplo
Aliases: CIParasitoidDiplo
Keywords: programming IO file datagen models
Description: Stochastic simulation of diploid populations under bidirectional CI
URL: ../../../library/CIParasitoid/html/CIParasitoidDiplo.html

Entry: CIParasitoidFemMor
Aliases: CIParasitoidFemMor
Keywords: programming IO file datagen models
Description: Stochastic simulation of haplodiploid populations submitted to bidirectional CI-Female Mortality Phenotype
URL: ../../../library/CIParasitoid/html/CIParasitoidFemMor.html

Entry: CIParasitoidHaplo
Aliases: CIParasitoidHaplo
Keywords: programming IO file datagen models
Description: Stochastic simulation of haploid populations under bidirectional CI
URL: ../../../library/CIParasitoid/html/CIParasitoidHaplo.html

Entry: CIParasitoidMalDev
Aliases: CIParasitoidMalDev
Keywords: programming IO file datagen models
Description: Stochastic simulation of a haplodiploid populations submitted to bidirectional CI-Male Development Phenotype
URL: ../../../library/CIParasitoid/html/CIParasitoidMalDev.html

Entry: FathSampleP
Aliases: FathSampleP
Keywords: methods
Description: Sampling of males participating in reproduction (parapatry version)
URL: ../../../library/CIParasitoid/html/FathSampleP.html

Entry: MigrSample
Aliases: MigrSample
Keywords: methods
Description: Sample of migrant population
URL: ../../../library/CIParasitoid/html/MigrSample.html

Entry: MothSampleHaplo
Aliases: MothSampleHaplo
Keywords: methods
Description: Sampling of females participating in reproduction for haploid model
URL: ../../../library/CIParasitoid/html/MothSampleHaplo.html

Entry: MothSampleP
Aliases: MothSampleP
Keywords: methods
Description: Sampling of females participating in reproduction (parapatry version)
URL: ../../../library/CIParasitoid/html/MothSampleP.html

Entry: NbSexIndP
Aliases: NbSexIndP
Keywords: methods
Description: Recording position of individuals (parapatry version)
URL: ../../../library/CIParasitoid/html/NbSexIndP.html

Entry: frqCrV1P
Aliases: frqCrV1P
Keywords: methods
Description: Calculation of virulence alleles frequencies (parapatry version)
URL: ../../../library/CIParasitoid/html/frqCrV1P.html

Entry: frqWbP
Aliases: frqWbP
Keywords: methods
Description: Calculation of Wolbachia frequencies (parapatry version)
URL: ../../../library/CIParasitoid/html/frqWbP.html

Entry: reproP
Aliases: reproP
Keywords: methods
Description: Descendant genotypes sample (parapatry version)
URL: ../../../library/CIParasitoid/html/reproP.html

Entry: sex
Aliases: sex
Keywords: methods
Description: Sample sex of individuals
URL: ../../../library/CIParasitoid/html/sex.html
