# Supplementary material for: Maintenance of adaptive differentiation by Wolbachia induced bidirectional cytoplasmic incompatibility: the importance of sib-mating and genetic systems
Source: BMC Evol Biol. 2009 Aug 4;9:185. doi: 10.1186/1471-2148-9-185 (PMC2738673; doi:10.1186/1471-2148-9-185)
Supplement: Additional file 1 — R package CIParasitoid for Windows XP. Package CIParasitoid for R containing the program presented here. It has been built on R 2.8.0 for Windows XP. The latest version of R along with installation instructions can be found at . [file 1471-2148-9-185-S1.zip › CIParasitoid/DESCRIPTION]

Package: CIParasitoid
Type: Package
Title: Simulation of bidirectional Cytoplasmic Incompatibility in
        parasitoid population
Version: 1.0
Date: 2008-11-1
Author: Antoine Branca
Maintainer: Antoine Branca <Antoine.Branca@legs.cnrs-gif.fr>
Description: This package provide a tool for simulate two parasitoid
        populations cytoplasmically incompatible due to Wolbachia
        bacteria infection.
License: GPL
Packaged: Wed Mar 25 11:47:47 2009; Mainguy
Built: R 2.8.0; ; 2009-03-25 11:47:48; windows
