# Supplementary material for: Maintenance of adaptive differentiation by Wolbachia induced bidirectional cytoplasmic incompatibility: the importance of sib-mating and genetic systems
Source: BMC Evol Biol. 2009 Aug 4;9:185. doi: 10.1186/1471-2148-9-185 (PMC2738673; doi:10.1186/1471-2148-9-185)
Supplement: Additional file 1 — R package CIParasitoid for Windows XP. Package CIParasitoid for R containing the program presented here. It has been built on R 2.8.0 for Windows XP. The latest version of R along with installation instructions can be found at . [file 1471-2148-9-185-S1.zip › CIParasitoid/help/AnIndex]

CIParasitoid	CIParasitoid-package
CIParasitoidDiplo	CIParasitoidDiplo
CIParasitoidFemMor	CIParasitoidFemMor
CIParasitoidHaplo	CIParasitoidHaplo
CIParasitoidMalDev	CIParasitoidMalDev
FathSampleP	FathSampleP
frqCrV1P	frqCrV1P
frqWbP	frqWbP
MigrSample	MigrSample
MothSampleHaplo	MothSampleHaplo
MothSampleP	MothSampleP
NbSexIndP	NbSexIndP
reproP	reproP
sex	sex
