# Supplementary material for: Maintenance of adaptive differentiation by Wolbachia induced bidirectional cytoplasmic incompatibility: the importance of sib-mating and genetic systems
Source: BMC Evol Biol. 2009 Aug 4;9:185. doi: 10.1186/1471-2148-9-185 (PMC2738673; doi:10.1186/1471-2148-9-185)
Supplement: Additional file 1 — R package CIParasitoid for Windows XP. Package CIParasitoid for R containing the program presented here. It has been built on R 2.8.0 for Windows XP. The latest version of R along with installation instructions can be found at . [file 1471-2148-9-185-S1.zip › CIParasitoid/INDEX]

CIParasitoid            Simulations of Unidirectional and Bidirectional
                        Cytoplasmic Incompatibility in parasitoid
                        populations
CIParasitoidDiplo       Stochastic simulation of diploid populations
                        under bidirectional CI
CIParasitoidFemMor      Stochastic simulation of haplodiploid
                        populations submitted to bidirectional
                        CI-Female Mortality Phenotype
CIParasitoidHaplo       Stochastic simulation of haploid populations
                        under bidirectional CI
CIParasitoidMalDev      Stochastic simulation of a haplodiploid
                        populations submitted to bidirectional CI-Male
                        Development Phenotype
FathSampleP             Sampling of males participating in reproduction
                        (parapatry version)
MigrSample              Sample of migrant population
MothSampleHaplo         Sampling of females participating in
                        reproduction for haploid model
MothSampleP             Sampling of females participating in
                        reproduction (parapatry version)
NbSexIndP               Recording position of individuals (parapatry
                        version)
frqCrV1P                Calculation of virulence alleles frequencies
                        (parapatry version)
frqWbP                  Calculation of Wolbachia frequencies (parapatry
                        version)
reproP                  Descendant genotypes sample (parapatry version)
sex                     Sample sex of individuals
