# Supplementary material for: Maintenance of adaptive differentiation by Wolbachia induced bidirectional cytoplasmic incompatibility: the importance of sib-mating and genetic systems
Source: BMC Evol Biol. 2009 Aug 4;9:185. doi: 10.1186/1471-2148-9-185 (PMC2738673; doi:10.1186/1471-2148-9-185)
Supplement: Additional file 1 — R package CIParasitoid for Windows XP. Package CIParasitoid for R containing the program presented here. It has been built on R 2.8.0 for Windows XP. The latest version of R along with installation instructions can be found at . [file 1471-2148-9-185-S1.zip › CIParasitoid/latex/CIParasitoid-package.tex]

\HeaderA{CIParasitoid-package}{Simulations of Unidirectional and Bidirectional Cytoplasmic Incompatibility in parasitoid populations}{CIParasitoid.Rdash.package}
\aliasA{CIParasitoid}{CIParasitoid-package}{CIParasitoid}
\keyword{package}{CIParasitoid-package}
\begin{Description}\relax
This package provides a tool for simulate populations of parasitoids submitted to Cytoplasmic Incompatibility. All possible ploidy levels have been implemented: diploid, haploid and haplodiploid. Simulations start after that two populations have evolved separately and come in secondary contact. Each individual is then adapted to different environment at a single virulence locus (i.e. capacity for successfully develop its progeny in the host). During allopatric divergence, each population acquired a different Wolbachia strain potentially bidirectionally incompatible.
\end{Description}
\begin{Details}\relax
Main functions of this package are \code{\LinkA{CIParasitoidDiplo}{CIParasitoidDiplo}} for diploids, \code{\LinkA{CIParasitoidHaplo}{CIParasitoidHaplo}} for haploids, \code{\LinkA{CIParasitoidFemMor}{CIParasitoidFemMor}} for Female Mortality phenotype in haplodiploids, \code{\LinkA{CIParasitoidMalDev}{CIParasitoidMalDev}} for Male Development phenotype in haplodiploids.
\end{Details}
\begin{Author}\relax
Antoine Branca
\end{Author}
\begin{References}\relax
Branca A., Vavre F., Silvain J.-F., Dupas S. 2008 Maintenance of adaptive differentiation by Wolbachia induced bidirectional cytoplasmic incompatibility: sib-mating and reproductive system matter
\end{References}
\begin{SeeAlso}\relax
\code{\LinkA{CIParasitoidDiplo}{CIParasitoidDiplo}}, \code{\LinkA{CIParasitoidFemMor}{CIParasitoidFemMor}}, \code{\LinkA{CIParasitoidHaplo}{CIParasitoidHaplo}}, \code{\LinkA{CIParasitoidMalDev}{CIParasitoidMalDev}}
\end{SeeAlso}
\begin{Examples}
\begin{ExampleCode}
#This values show a short-in-time example of each function
 
CIParasitoidDiplo(Gmax=10,nrep=2,popsize=50,m=0.1,tinfest=1,chi=0,Psr=0.4,I=c(0.8,0.8),s=c(0.1,0.1),output="testDip.txt",t=1,PLOT=TRUE,path=getwd())
CIParasitoidFemMor(Gmax=10,nrep=2,popsize=50,m=0.1,tinfest=1,chi=0,Psr=0.4,I=c(0.8,0.8),s=c(0.1,0.1),output="testFM.txt",t=1,PLOT=TRUE,path=getwd())
CIParasitoidMalDev(Gmax=10,nrep=2,popsize=50,m=0.1,tinfest=1,chi=0,Psr=0.4,I=c(0.8,0.8),s=c(0.1,0.1),output="testMD.txt",t=1,PLOT=TRUE,path=getwd())
CIParasitoidHaplo(Gmax=10,nrep=2,popsize=50,m=0.1,tinfest=1,chi=0,Psr=0.4,I=c(0.8,0.8),s=c(0.1,0.1),output="testHap.txt",t=1,PLOT=TRUE,path=getwd())
\end{ExampleCode}
\end{Examples}
