# Supplementary material for: Maintenance of adaptive differentiation by Wolbachia induced bidirectional cytoplasmic incompatibility: the importance of sib-mating and genetic systems
Source: BMC Evol Biol. 2009 Aug 4;9:185. doi: 10.1186/1471-2148-9-185 (PMC2738673; doi:10.1186/1471-2148-9-185)
Supplement: Additional file 1 — R package CIParasitoid for Windows XP. Package CIParasitoid for R containing the program presented here. It has been built on R 2.8.0 for Windows XP. The latest version of R along with installation instructions can be found at . [file 1471-2148-9-185-S1.zip › CIParasitoid/latex/CIParasitoidFemMor.tex]

\HeaderA{CIParasitoidFemMor}{Stochastic simulation of haplodiploid populations submitted to bidirectional CI-Female Mortality Phenotype}{CIParasitoidFemMor}
\keyword{programming}{CIParasitoidFemMor}
\keyword{IO}{CIParasitoidFemMor}
\keyword{file}{CIParasitoidFemMor}
\keyword{datagen}{CIParasitoidFemMor}
\keyword{models}{CIParasitoidFemMor}
\begin{Description}\relax
Main function for the simulation of two haplodiploid populations where Cytoplasmic Incompatibility occur. Each population is adapted to its environment on a virulence locus (selection on female). Populations are exchanging genes through migration. Bidirectional CI phenotype is Female Mortality. It means that diploid eggs (females) die and males develop in incompatible crosses.
\end{Description}
\begin{Usage}
\begin{verbatim}
CIParasitoidFemMor(Gmax,nrep,popsize,m,tinfest,chi,Psr,I,s,output,t,PLOT,path)
\end{verbatim}
\end{Usage}
\begin{Arguments}
\begin{ldescription}
\item[\code{Gmax}] an integer corresponding to the number of generations. 
\item[\code{nrep}] an integer corresponding to the total number of repetitions.
\item[\code{popsize}] an integer corresponding to the number of individuals per population.
\item[\code{m}] a numeric corresponding to migration rate between population.
\item[\code{tinfest}] a numeric corresponding to the rate of infestation at starting generation i.e. proportion of Wolbachia in each population.
\item[\code{chi}] a numeric corresponding to the rate of sib-mating crosses.
\item[\code{Psr}] a numeric corresponding to sexratio (proportion of female).
\item[\code{I}] a vector of length 2 corresponding to cytoplasmic incompatibility rate.nth value correspond to value for nth strain of bacteria.
\item[\code{s}] a vector of length 2 corresponding to strength of selection in populations.nth value correspond to value for nth population.
\item[\code{output}] a character chain corresponding to file name for output.
\item[\code{t}] a numeric corresponding to transmission efficiency of Wolbachia.
\item[\code{PLOT}] a logical, TRUE if plot are desired during simulation and FALSE otherwise. Plots are the evolution of Virulent allele and A Wolbachia strain in the two populations.
\item[\code{path}] a character chain corresponding to path for outputs.
\end{ldescription}
\end{Arguments}
\begin{Value}
The file \code{output} contains values:
\begin{ldescription}
\item[\code{nrep}] Number of repetition
\item[\code{IA}] Cytoplasmic Incompatibility of strain 1
\item[\code{IB}] Cytoplasmic Incompatibility of strain 2
\item[\code{VirPop1}] Frequency of virulent allele in population 1
\item[\code{VirPop2}] Frequency of virulent allele in population 2
\item[\code{WbAPop1}] Frequency of Wolbachia strain 1 in population 1
\item[\code{WbAPop2}] Frequency of Wolbachia strain 1 in population 2
\item[\code{AvirPop1}] Frequency of avirulent allele in population 1
\item[\code{AvirPop2}] Frequency of avirulent allele in population 2
\item[\code{WbBPop1}] Frequency of Wolbachia strain 2 in population 1
\item[\code{WbBPop2}] Frequency of Wolbachia strain 2 in population 2
\end{ldescription}
\end{Value}
\begin{Author}\relax
Antoine Branca
\end{Author}
\begin{References}\relax
Branca A., Vavre F., Silvain J.-F., Dupas S., Maintenance of adaptive differentiation by Wolbachia induced bidirectional cytoplasmic incompatibility: sib-mating and reproductive system matter, 2008, submitted
\end{References}
\begin{SeeAlso}\relax
\code{\LinkA{frqWbP}{frqWbP}},\code{\LinkA{frqCrV1P}{frqCrV1P}},\code{\LinkA{reproP}{reproP}} ,\code{\LinkA{NbSexIndP}{NbSexIndP}},\code{\LinkA{sex}{sex}},\code{\LinkA{MothSampleP}{MothSampleP}},\code{\LinkA{FathSampleP}{FathSampleP}},\code{\LinkA{MigrSample}{MigrSample}}
\end{SeeAlso}
\begin{Examples}
\begin{ExampleCode}
CIParasitoidFemMor(Gmax=10,nrep=2,popsize=50,m=0.1,tinfest=1,chi=0,Psr=0.4,I=c(0.8,0.8),s=c(0.1,0.1),output="testMD.txt",t=1,PLOT=TRUE,path=getwd())\end{ExampleCode}
\end{Examples}
