# Supplementary material for: Maintenance of adaptive differentiation by Wolbachia induced bidirectional cytoplasmic incompatibility: the importance of sib-mating and genetic systems
Source: BMC Evol Biol. 2009 Aug 4;9:185. doi: 10.1186/1471-2148-9-185 (PMC2738673; doi:10.1186/1471-2148-9-185)
Supplement: Additional file 1 — R package CIParasitoid for Windows XP. Package CIParasitoid for R containing the program presented here. It has been built on R 2.8.0 for Windows XP. The latest version of R along with installation instructions can be found at . [file 1471-2148-9-185-S1.zip › CIParasitoid/latex/CIParasitoidMalDev.tex]

\HeaderA{CIParasitoidMalDev}{Stochastic simulation of a haplodiploid populations submitted to bidirectional CI-Male Development Phenotype}{CIParasitoidMalDev}
\keyword{programming}{CIParasitoidMalDev}
\keyword{IO}{CIParasitoidMalDev}
\keyword{file}{CIParasitoidMalDev}
\keyword{datagen}{CIParasitoidMalDev}
\keyword{models}{CIParasitoidMalDev}
\begin{Description}\relax
Main function for the simulation of two haplodiploid populations where Cytoplasmic Incompatibility occurs. Each population is adapted to its environment on a virulence locus (selection on female). Populations are exchanging genes through migration. Bidirectional CI phenotype is Male Development. It means that incompatible crosses lead to a progeny composed of only haploid male by haploidization of diploid eggs.
\end{Description}
\begin{Usage}
\begin{verbatim}
CIParasitoidMalDev(Gmax,nrep,popsize,m,tinfest,chi,Psr,I,s,output,t,PLOT,path)
\end{verbatim}
\end{Usage}
\begin{Arguments}
\begin{ldescription}
\item[\code{Gmax}] an integer corresponding to the number of generations. 
\item[\code{nrep}] an integer corresponding to the total number of repetitions.
\item[\code{popsize}] an integer corresponding to the number of individuals per population.
\item[\code{m}] a numeric corresponding to migration rate between population.
\item[\code{tinfest}] a numeric corresponding to the rate of infestation at starting generation i.e. proportion of Wolbachia in each population.
\item[\code{chi}] a numeric corresponding to the rate of sib-mating crosses.
\item[\code{Psr}] a numeric corresponding to sexratio (proportion of female).
\item[\code{I}] a vector of length 2 corresponding to cytoplasmic incompatibility rate.nth value correspond to value for nth strain of bacteria.
\item[\code{s}] a vector of length 2 corresponding to strength of selection in populations.nth value correspond to value for nth population.
\item[\code{output}] a character chain corresponding to file name for output.
\item[\code{t}] a numeric corresponding to transmission efficiency of Wolbachia.
\item[\code{PLOT}] a logical, TRUE if plot are desired during simulation and FALSE otherwise. Plots are the evolution of Virulent allele and A Wolbachia strain in the two populations.
\item[\code{path}] a character chain corresponding to path for outputs.
\end{ldescription}
\end{Arguments}
\begin{Value}
The file \code{output} contains values:
\begin{ldescription}
\item[\code{nrep}] Number of repetition
\item[\code{IA}] Cytoplasmic Incompatibility of strain 1
\item[\code{IB}] Cytoplasmic Incompatibility of strain 2
\item[\code{VirPop1}] Frequency of virulent allele in population 1
\item[\code{VirPop2}] Frequency of virulent allele in population 2
\item[\code{WbAPop1}] Frequency of Wolbachia strain 1 in population 1
\item[\code{WbAPop2}] Frequency of Wolbachia strain 1 in population 2
\item[\code{AvirPop1}] Frequency of avirulent allele in population 1
\item[\code{AvirPop2}] Frequency of avirulent allele in population 2
\item[\code{WbBPop1}] Frequency of Wolbachia strain 2 in population 1
\item[\code{WbBPop2}] Frequency of Wolbachia strain 2 in population 2
\end{ldescription}
\end{Value}
\begin{Author}\relax
Antoine Branca
\end{Author}
\begin{References}\relax
Branca A., Vavre F., Silvain J.-F., Dupas S., Maintenance of adaptive differentiation by Wolbachia induced bidirectional cytoplasmic incompatibility: sib-mating and reproductive system matter, 2008, submitted
\end{References}
\begin{SeeAlso}\relax
\code{\LinkA{frqWbP}{frqWbP}},\code{\LinkA{frqCrV1P}{frqCrV1P}},\code{\LinkA{reproP}{reproP}} ,\code{\LinkA{NbSexIndP}{NbSexIndP}},\code{\LinkA{sex}{sex}},\code{\LinkA{MothSampleP}{MothSampleP}},\code{\LinkA{FathSampleP}{FathSampleP}},\code{\LinkA{MigrSample}{MigrSample}}
\end{SeeAlso}
\begin{Examples}
\begin{ExampleCode}
CIParasitoidMalDev(Gmax=10,nrep=2,popsize=50,txmig=0.1,tinfest=1,s=0,sexratio=0.4,tIC=c(0.8,0.8),fit=c(0.1,0.1),output="testMD.txt",trans=1,PLOT=TRUE,path=getwd())\end{ExampleCode}
\end{Examples}
