# Supplementary material for: Maintenance of adaptive differentiation by Wolbachia induced bidirectional cytoplasmic incompatibility: the importance of sib-mating and genetic systems
Source: BMC Evol Biol. 2009 Aug 4;9:185. doi: 10.1186/1471-2148-9-185 (PMC2738673; doi:10.1186/1471-2148-9-185)
Supplement: Additional file 1 — R package CIParasitoid for Windows XP. Package CIParasitoid for R containing the program presented here. It has been built on R 2.8.0 for Windows XP. The latest version of R along with installation instructions can be found at . [file 1471-2148-9-185-S1.zip › CIParasitoid/latex/FathSampleP.tex]

\HeaderA{FathSampleP}{Sampling of males participating in reproduction (parapatry version)}{FathSampleP}
\keyword{methods}{FathSampleP}
\begin{Description}\relax
Random sampling of the males participating in reproduction in local population.Migrant males are sample according to migration rate m.
It is called through \code{\LinkA{CIParasitoidDiplo}{CIParasitoidDiplo}}, \code{\LinkA{CIParasitoidFemMor}{CIParasitoidFemMor}}, \code{\LinkA{CIParasitoidHaplo}{CIParasitoidHaplo}}, \code{\LinkA{CIParasitoidMalDev}{CIParasitoidMalDev}}.
\end{Description}
\begin{Usage}
\begin{verbatim}
FathSampleP(popnumber,popsize,m,nummals)\end{verbatim}
\end{Usage}
\begin{Arguments}
\begin{ldescription}
\item[\code{popnumber}] an integer corresponding to the total number of population.
\item[\code{popsize}] an integer corresponding to the size of population.
\item[\code{m}] a numeric corresponding to migration rate.
\item[\code{nummals}] a vector containing positions of males in matrix of sexe, virulence genotype and Wolbachia status.
\end{ldescription}
\end{Arguments}
\begin{Value}
Return two vectors:
\begin{ldescription}
\item[\code{ppere}] contains number of population of sample males.
\item[\code{npere }] contains position of sample males in \code{ppere} population.
\end{ldescription}
\end{Value}
\begin{Section}{Warning}
Return multi-arguments that provokes a warning message at each loop
\end{Section}
\begin{Note}\relax
\section{Warning }{Return multi-arguments that provokes a warning message at each loop}
\end{Note}
\begin{Author}\relax
Antoine Branca
\end{Author}
\begin{SeeAlso}\relax
\code{\LinkA{MothSampleP}{MothSampleP}}
\end{SeeAlso}
