# Supplementary material for: Maintenance of adaptive differentiation by Wolbachia induced bidirectional cytoplasmic incompatibility: the importance of sib-mating and genetic systems
Source: BMC Evol Biol. 2009 Aug 4;9:185. doi: 10.1186/1471-2148-9-185 (PMC2738673; doi:10.1186/1471-2148-9-185)
Supplement: Additional file 1 — R package CIParasitoid for Windows XP. Package CIParasitoid for R containing the program presented here. It has been built on R 2.8.0 for Windows XP. The latest version of R along with installation instructions can be found at . [file 1471-2148-9-185-S1.zip › CIParasitoid/latex/frqCrV1P.tex]

\HeaderA{frqCrV1P}{Calculation of virulence alleles frequencies (parapatry version)}{frqCrV1P}
\keyword{methods}{frqCrV1P}
\begin{Description}\relax
Calculate frequencies of virulence alleles inside a population.
It is called through \code{\LinkA{CIParasitoidDiplo}{CIParasitoidDiplo}}, \code{\LinkA{CIParasitoidFemMor}{CIParasitoidFemMor}}, \code{\LinkA{CIParasitoidHaplo}{CIParasitoidHaplo}}, \code{\LinkA{CIParasitoidMalDev}{CIParasitoidMalDev}}.
\end{Description}
\begin{Usage}
\begin{verbatim}
frqCrV1P(AllVir, popsize)
\end{verbatim}
\end{Usage}
\begin{Arguments}
\begin{ldescription}
\item[\code{AllVir}] a vector of integer containing allele on virulence locus for each individual.Values are:
-1 for allele selected in population 1
-2 for allele selected in population 2
-0 for second allele of males (males are haploid)
\item[\code{popsize}] an integer corresponding to the size of population.
\end{ldescription}
\end{Arguments}
\begin{Value}
A vector of length 2:
\Tabular{ll}{        -value 1 & is frequency of allele selected in population 1;\\
        -value 2 & is frequency of allele selected in population 2.\\
       }
\end{Value}
\begin{Author}\relax
Antoine Branca
\end{Author}
\begin{SeeAlso}\relax
See Also  \code{\LinkA{frqWbP}{frqWbP}}, \code{\LinkA{CIParasitoidDiplo}{CIParasitoidDiplo}}, \code{\LinkA{CIParasitoidFemMor}{CIParasitoidFemMor}}, \code{\LinkA{CIParasitoidHaplo}{CIParasitoidHaplo}}, \code{\LinkA{CIParasitoidMalDev}{CIParasitoidMalDev}}
\end{SeeAlso}
