# Supplementary material for: Maintenance of adaptive differentiation by Wolbachia induced bidirectional cytoplasmic incompatibility: the importance of sib-mating and genetic systems
Source: BMC Evol Biol. 2009 Aug 4;9:185. doi: 10.1186/1471-2148-9-185 (PMC2738673; doi:10.1186/1471-2148-9-185)
Supplement: Additional file 1 — R package CIParasitoid for Windows XP. Package CIParasitoid for R containing the program presented here. It has been built on R 2.8.0 for Windows XP. The latest version of R along with installation instructions can be found at . [file 1471-2148-9-185-S1.zip › CIParasitoid/latex/frqWbP.tex]

\HeaderA{frqWbP}{Calculation of Wolbachia frequencies (parapatry version)}{frqWbP}
\keyword{methods}{frqWbP}
\begin{Description}\relax
Calculate frequencies of Wolbachia inside a population. It is called through \code{\LinkA{CIParasitoidDiplo}{CIParasitoidDiplo}}, \code{\LinkA{CIParasitoidFemMor}{CIParasitoidFemMor}}, \code{\LinkA{CIParasitoidHaplo}{CIParasitoidHaplo}}, \code{\LinkA{CIParasitoidMalDev}{CIParasitoidMalDev}}.
\end{Description}
\begin{Usage}
\begin{verbatim}
frqWbP(wolb, popsize)
\end{verbatim}
\end{Usage}
\begin{Arguments}
\begin{ldescription}
\item[\code{wolb}] a vector of integer containing Wolbachia infection for each individual. Values are 1 for A strain infection, 2 for B strain infection, 3 for no infection.
\item[\code{popsize}] an integer corresponding to the size of population. 
\end{ldescription}
\end{Arguments}
\begin{Value}
A vector of length 3:
\Tabular{ll}{
-value 1 & is A strain frequency;\\        -value 2 & is B strain frequency;\\
        -value 3 & is Wolbachia-free individuals frequency.\\
}
\end{Value}
\begin{Author}\relax
Antoine Branca
\end{Author}
\begin{References}\relax
Not yet...
\end{References}
\begin{SeeAlso}\relax
See Also \code{\LinkA{frqCrV1P}{frqCrV1P}}, \code{\LinkA{CIParasitoidDiplo}{CIParasitoidDiplo}}, \code{\LinkA{CIParasitoidFemMor}{CIParasitoidFemMor}}, \code{\LinkA{CIParasitoidHaplo}{CIParasitoidHaplo}}, \code{\LinkA{CIParasitoidMalDev}{CIParasitoidMalDev}}
\end{SeeAlso}
