# Supplementary material for: Maintenance of adaptive differentiation by Wolbachia induced bidirectional cytoplasmic incompatibility: the importance of sib-mating and genetic systems
Source: BMC Evol Biol. 2009 Aug 4;9:185. doi: 10.1186/1471-2148-9-185 (PMC2738673; doi:10.1186/1471-2148-9-185)
Supplement: Additional file 1 — R package CIParasitoid for Windows XP. Package CIParasitoid for R containing the program presented here. It has been built on R 2.8.0 for Windows XP. The latest version of R along with installation instructions can be found at . [file 1471-2148-9-185-S1.zip › CIParasitoid/latex/MothSampleP.tex]

\HeaderA{MothSampleP}{Sampling of females participating in reproduction (parapatry version)}{MothSampleP}
\keyword{methods}{MothSampleP}
\begin{Description}\relax
Random sampling of the females participating in reproduction in local population.Migrant females are sample according to migration rate m.
It is call through \code{\LinkA{CIParasitoidDiplo}{CIParasitoidDiplo}}, \code{\LinkA{CIParasitoidFemMor}{CIParasitoidFemMor}}, \code{\LinkA{CIParasitoidMalDev}{CIParasitoidMalDev}}.
\end{Description}
\begin{Usage}
\begin{verbatim}
MothSampleP(popnumber,popsize,m,numfems,AllVir,selec,fitness)
\end{verbatim}
\end{Usage}
\begin{Arguments}
\begin{ldescription}
\item[\code{popnumber}] an integer corresponding to the total number of population. 
\item[\code{popsize}] an integer corresponding to the size of population.
\item[\code{m}] a numeric corresponding to migration rate.
\item[\code{numfems}] a vector containing positions of females in matrix of sexe, virulence genotype and Wolbachia status.
\item[\code{AllVir}] a vector of integer containing allele on virulence locus for each individual.Values are 1 for allele selected in pop 1, 2 for allele selected in pop 2 and 0 for second allele of males (males are haploid).
\item[\code{selec}] a vector of size popnumber corresponding to direction of selection:-value 1 correspond to selection toward virulence (allele 1)
-value 2 correspond to selection toward avirulence (allele 2)
\item[\code{fitness}] a vector of size popnumber corresponding to strength of selection:-homozygote females have a probability of (1-2*fitness)/(total number of females) to be chosen for reproduction in unadapted population;
-heterozygote females have a probability of (1-fitness)/(total number of females) to be chosen for reproduction in unadapted population.
\end{ldescription}
\end{Arguments}
\begin{Value}
\begin{ldescription}
\item[\code{pmere }] contains number of population of sample females.
\item[\code{nbmere }] contains position of sample females in \code{pmere} population.
\end{ldescription}
\end{Value}
\begin{Section}{Warning}
Return multi-arguments that provokes a warning message at each loop
\end{Section}
\begin{Note}\relax
\section{Warning }{Return multi-arguments that provokes a warning message at each loop}
\end{Note}
\begin{Author}\relax
Antoine Branca
\end{Author}
\begin{SeeAlso}\relax
\code{\LinkA{FathSampleP}{FathSampleP}}
\end{SeeAlso}
