# Supplementary material for: Maintenance of adaptive differentiation by Wolbachia induced bidirectional cytoplasmic incompatibility: the importance of sib-mating and genetic systems
Source: BMC Evol Biol. 2009 Aug 4;9:185. doi: 10.1186/1471-2148-9-185 (PMC2738673; doi:10.1186/1471-2148-9-185)
Supplement: Additional file 1 — R package CIParasitoid for Windows XP. Package CIParasitoid for R containing the program presented here. It has been built on R 2.8.0 for Windows XP. The latest version of R along with installation instructions can be found at . [file 1471-2148-9-185-S1.zip › CIParasitoid/latex/NbSexIndP.tex]

\HeaderA{NbSexIndP}{Recording position of individuals (parapatry version)}{NbSexIndP}
\keyword{methods}{NbSexIndP}
\begin{Description}\relax
Record position of males and females in matrix of sex. It is called through \code{\LinkA{CIParasitoidDiplo}{CIParasitoidDiplo}}, \code{\LinkA{CIParasitoidFemMor}{CIParasitoidFemMor}}, \code{\LinkA{CIParasitoidHaplo}{CIParasitoidHaplo}}, \code{\LinkA{CIParasitoidMalDev}{CIParasitoidMalDev}}.
\end{Description}
\begin{Usage}
\begin{verbatim}
NbSexIndP(SexeInd,popsize,popnumber)
\end{verbatim}
\end{Usage}
\begin{Arguments}
\begin{ldescription}
\item[\code{SexeInd}] a matrix with individuals in rows and populations in columns 
\item[\code{taillepop}] an integer corresponding to population size 
\item[\code{nombredepop}] an integer corresponding to the total number of population 
\end{ldescription}
\end{Arguments}
\begin{Value}
Return two vectors:
\Tabular{ll}{
-\code{NumeroFems} & a vector of length \code{popsize} containing the positions of females;\\
-\code{NumeroMals} & a vector of length \code{popsize} containing the positions of males.\\}
\end{Value}
\begin{Author}\relax
Antoine Branca
\end{Author}
