# Supplementary material for: Maintenance of adaptive differentiation by Wolbachia induced bidirectional cytoplasmic incompatibility: the importance of sib-mating and genetic systems
Source: BMC Evol Biol. 2009 Aug 4;9:185. doi: 10.1186/1471-2148-9-185 (PMC2738673; doi:10.1186/1471-2148-9-185)
Supplement: Additional file 1 — R package CIParasitoid for Windows XP. Package CIParasitoid for R containing the program presented here. It has been built on R 2.8.0 for Windows XP. The latest version of R along with installation instructions can be found at . [file 1471-2148-9-185-S1.zip › CIParasitoid/latex/reproP.tex]

\HeaderA{reproP}{Descendant genotypes sample (parapatry version)}{reproP}
\keyword{methods}{reproP}
\begin{Description}\relax
This function fills genotype table for each generation according to parental genotypes. It is called through \code{\LinkA{CIParasitoidDiplo}{CIParasitoidDiplo}}, \code{\LinkA{CIParasitoidFemMor}{CIParasitoidFemMor}}, \code{\LinkA{CIParasitoidHaplo}{CIParasitoidHaplo}}, \code{\LinkA{CIParasitoidMalDev}{CIParasitoidMalDev}}.
\end{Description}
\begin{Usage}
\begin{verbatim}
reproP(tab, nbm, nbp, pp, pm, sxtemp)
\end{verbatim}
\end{Usage}
\begin{Arguments}
\begin{ldescription}
\item[\code{tab}] a list containing:
\
\item K1 vector genotype on chromosome 1;\item K2 vector genotype on chromosome 2.

\item[\code{tabgm}] a list containing genotype of great mother:
\bsl{}item K1 vector genotype on chromosome 1
\item K2 vector genotype on chromosome 2.

\item[\code{nbm}] an integer corresponding to the number of the female.
\item[\code{nbp}] an integer corresponding to the number of the male.
\item[\code{sxtemp}] an integer corresponding to the sex of individual:
\bsl{}item 0 for a male
\item for a female
\item[\code{sib}] a logical TRUE if the cross is between sibling and FALSE of not.
\end{ldescription}
\end{Arguments}
\begin{Value}
A vector of numeric of length 2 corresponding to genotype:
\Tabular{ll}{
-value 1 & is for chromosome 1;\\  -value 2 & is for chromosome 2.\\}
\end{Value}
\begin{Author}\relax
Antoine Branca
\end{Author}
