# Supplementary material for: Maintenance of adaptive differentiation by Wolbachia induced bidirectional cytoplasmic incompatibility: the importance of sib-mating and genetic systems
Source: BMC Evol Biol. 2009 Aug 4;9:185. doi: 10.1186/1471-2148-9-185 (PMC2738673; doi:10.1186/1471-2148-9-185)
Supplement: Additional file 1 — R package CIParasitoid for Windows XP. Package CIParasitoid for R containing the program presented here. It has been built on R 2.8.0 for Windows XP. The latest version of R along with installation instructions can be found at . [file 1471-2148-9-185-S1.zip › CIParasitoid/latex/sex.tex]

\HeaderA{sex}{Sample sex of individuals}{sex}
\keyword{methods}{sex}
\begin{Description}\relax
Sample sex of individuals according to sexratio and val.It is called through \code{\LinkA{CIParasitoidDiplo}{CIParasitoidDiplo}}, \code{\LinkA{CIParasitoidFemMor}{CIParasitoidFemMor}}, \code{\LinkA{CIParasitoidHaplo}{CIParasitoidHaplo}}, \code{\LinkA{CIParasitoidMalDev}{CIParasitoidMalDev}}.
\end{Description}
\begin{Usage}
\begin{verbatim}
sex(val, sx)
\end{verbatim}
\end{Usage}
\begin{Arguments}
\begin{ldescription}
\item[\code{val}] an integer: if val>0 then sexe is male else it is randomly chosen.
\item[\code{sx}] a numeric corresponding to sexratio.
\end{ldescription}
\end{Arguments}
\begin{Value}
Return 0 for a male and 1 for a female.
\end{Value}
\begin{Author}\relax
Antoine Branca
\end{Author}
