# Supplementary material for: Maintenance of adaptive differentiation by Wolbachia induced bidirectional cytoplasmic incompatibility: the importance of sib-mating and genetic systems
Source: BMC Evol Biol. 2009 Aug 4;9:185. doi: 10.1186/1471-2148-9-185 (PMC2738673; doi:10.1186/1471-2148-9-185)
Supplement: Additional file 1 — R package CIParasitoid for Windows XP. Package CIParasitoid for R containing the program presented here. It has been built on R 2.8.0 for Windows XP. The latest version of R along with installation instructions can be found at . [file 1471-2148-9-185-S1.zip › CIParasitoid/MD5]

471f48cb560a4298d356f7e92286ca16 *CONTENTS
f37d298a57fb57f7941d7fc381070511 *DESCRIPTION
c3ad44a2600950e9a66a954b65d06a1e *INDEX
60e410cecb0f8683e44fcb7716116523 *Meta/Rd.rds
5ff51abedb45252bc8a5cef74bb84011 *Meta/hsearch.rds
55f65561d756d56a62d50c94d3aabcd1 *Meta/package.rds
a00a3052d935c9e0cab4db0d6ea6d59a *R-ex/CIParasitoid-package.R
f565b7d3b5febf80c68524844b0a9b21 *R-ex/CIParasitoidDiplo.R
90d55066fc9146d409aa13c09c67d2bb *R-ex/CIParasitoidFemMor.R
84d8c6525f2c1c1fa2f7a8a9c1003ccb *R-ex/CIParasitoidHaplo.R
bf1889b725c8f34405439d5f7eca3a30 *R-ex/CIParasitoidMalDev.R
6e60a4480e0345d65902fc23b54bffd6 *R/CIParasitoid
7a21364293ef32187e0d68298ba58eb9 *R/CIParasitoid.rdb
29e71dff2a8b22cd718f8e277fcb1bb8 *R/CIParasitoid.rdx
464fc66517e3674813a1141e3990c49a *chtml/CIParasitoid.chm
b14c6918577ba1d52d8dd374d7a2ddbc *help/AnIndex
dfe32f41c843144440880638cdd2b059 *help/CIParasitoid-package
b69d9c44aa7bd7b2b59726cd925eed14 *help/CIParasitoidDiplo
abfb7fa64101cc6517d4dfe714c30a8d *help/CIParasitoidFemMor
27e02ff33a08e4e19a6ddf34db6d4c7b *help/CIParasitoidHaplo
eb78d2c01ee2463ccc3325fd4cdbcb76 *help/CIParasitoidMalDev
2d027438e5d8b0d69d369d8b6c0f1446 *help/FathSampleP
60c967c8cd39a35995a087c0e2b21b93 *help/MigrSample
c9e804bf56e86eb3009eaf8ab14a08ce *help/MothSampleHaplo
9edee2db2f8c8da6606105a08bc5d9ed *help/MothSampleP
8a8d5ef1fb9e08f51b247f10c869e82a *help/NbSexIndP
ff8bb2846f932762cbbd87ca0a865b11 *help/frqCrV1P
c61a3e5def38d4cb30bf2e1b91771e25 *help/frqWbP
bab75cf13739708ef6a9993767413ad5 *help/reproP
75a18723717a13eaf63c89ad80715153 *help/sex
722657a9568433cdbf3f3edcf3056457 *html/00Index.html
2bc240abd3c842e7889516ae357ef1f3 *html/CIParasitoid-package.html
3b233db65e24670f9b3917b55aeb4740 *html/CIParasitoidDiplo.html
bee2dd907d39002e3356f2839481e5a3 *html/CIParasitoidFemMor.html
39d6865df2578e4bb41f1892af13490e *html/CIParasitoidHaplo.html
c44d2344ba1e4b44fe3946228b9b859f *html/CIParasitoidMalDev.html
401df152837d6e21d3e38fb0a69b7a17 *html/FathSampleP.html
60dce5f0e887fd641de1b60ff65c1402 *html/MigrSample.html
d1d017bd244a7e18f44cf9d5d455e7be *html/MothSampleHaplo.html
b6d4c7b89cee3dbacef58703b72be35e *html/MothSampleP.html
da5659e1e8c813f0aa2acd4e43ff0b29 *html/NbSexIndP.html
aa295dbadf949ac8cf41e37931f059de *html/frqCrV1P.html
8a395e19cdc8f766d9a2c9c04ae39048 *html/frqWbP.html
b5eca7a6ea00eab502bfd957d58fdc90 *html/reproP.html
fb676d57e6f5100bf8f56da7e6e703c2 *html/sex.html
95ba6f40e629eeded35f6be97f346ae3 *latex/CIParasitoid-package.tex
9a94808cf80ca065a89ee9ed0fc0517a *latex/CIParasitoidDiplo.tex
bc4cc367ac57d65c23d54fa4a36a341e *latex/CIParasitoidFemMor.tex
11bcd8e4c39a09f144eaa0cd08a5163b *latex/CIParasitoidHaplo.tex
96bc45b5063efdc7f8227efa9ef836de *latex/CIParasitoidMalDev.tex
b146ea9aca85e69893d4ce4707f053ee *latex/FathSampleP.tex
22d92558c4d7b6e06bfa98615d6c710b *latex/MigrSample.tex
8e420b3ae2ae1b30e7a3613fe4026170 *latex/MothSampleHaplo.tex
6d7be782baa6af8a195c4d121ca5f26b *latex/MothSampleP.tex
f002b0b0f325260ed886c611b1e2ced5 *latex/NbSexIndP.tex
b39740f646978af3ef02089521d5dcb0 *latex/frqCrV1P.tex
a9e377ef0e99d50c3f6a883a35a8f84a *latex/frqWbP.tex
b8efdaa17448a3da7efa1cb02b553c21 *latex/reproP.tex
a1a8d861ae29d52330dfbf6486045eee *latex/sex.tex
fa54ee84b00cadb5abe2262b62e5f5e4 *man/CIParasitoid.Rd.gz
