# Supplementary material for: Maintenance of adaptive differentiation by Wolbachia induced bidirectional cytoplasmic incompatibility: the importance of sib-mating and genetic systems
Source: BMC Evol Biol. 2009 Aug 4;9:185. doi: 10.1186/1471-2148-9-185 (PMC2738673; doi:10.1186/1471-2148-9-185)
Supplement: Additional file 1 — R package CIParasitoid for Windows XP. Package CIParasitoid for R containing the program presented here. It has been built on R 2.8.0 for Windows XP. The latest version of R along with installation instructions can be found at . [file 1471-2148-9-185-S1.zip › CIParasitoid/R-ex/CIParasitoidDiplo.R]

### Name: CIParasitoidDiplo
### Title: Stochastic simulation of diploid populations under bidirectional
###   CI
### Aliases: CIParasitoidDiplo
### Keywords: programming IO file datagen models

### ** Examples

CIParasitoidDiplo(Gmax=10,nrep=2,popsize=50,m=0.1,tinfest=1,chi=0,Psr=0.4,I=c(0.8,0.8),s=c(0.1,0.1),output="testDip.txt",t=1,PLOT=TRUE,path=getwd())
