# Supplementary material for: Maintenance of adaptive differentiation by Wolbachia induced bidirectional cytoplasmic incompatibility: the importance of sib-mating and genetic systems
Source: BMC Evol Biol. 2009 Aug 4;9:185. doi: 10.1186/1471-2148-9-185 (PMC2738673; doi:10.1186/1471-2148-9-185)
Supplement: Additional file 2 — R package CIParasitoid for Mac OS X Intel processor. Package CIParasitoid for R containing the program presented here. It has been built on R 2.8.0 for MacOSX Intel processor. The latest version of R along with installation instructions can be found at . First extract the tar.gz binary file from the .zip file before any installation in R. [file 1471-2148-9-185-S2.zip]

Archive with 1 entries (1 files):
- CIParasitoid_1.0_MacIntel.tar.gz
